# Supplementary material for: Metabolomic Study of Dactylis glomerata Growing on Aeolian Archipelago (Italy)
Source: Metabolites. 2022 Jun 9;12(6):533. doi: 10.3390/metabo12060533 (PMC9229457; doi:10.3390/metabo12060533)
Supplement: Supplementary file 1 [file metabolites-12-00533-s001.zip]

Archive with 1 entries (1 files):
- metabolites-1761546-supplementary.pdf
